# Supplementary material for: Understanding Mental Health in Developmental Dyslexia: A Scoping Review
Source: Int J Environ Res Public Health. 2023 Jan 16;20(2):1653. doi: 10.3390/ijerph20021653 (PMC9864451; doi:10.3390/ijerph20021653)
Supplement: Supplementary file 1 [file ijerph-20-01653-s001.zip]

Archive with 1 entries (1 files):
- ijerph-2053746-supplementary.pdf
